# Supplementary material for: Cells recognize osmotic stress through liquid–liquid phase separation lubricated with poly(ADP-ribose)
Source: Nat Commun. 2021 Mar 1;12:1353. doi: 10.1038/s41467-021-21614-5 (PMC7921423; doi:10.1038/s41467-021-21614-5)
Supplement: Supplementary file 8 — Supplementary Data 1 [file 41467_2021_21614_MOESM8_ESM.xlsx]

## Sheet: Legend
Supplementary Data 1 List of key resources.
Key resources used in this study are indicated. IB: immunoblotting, IF: immunofluorescence, IEM: immunoelectron microscopy, CDS: cording sequence.

## Sheet: Antibodies
REAGENT or RESOURCE	SOURCE or REFERENCE
Rabbit polyclonal anti-phospho-ASK (p-ASK; Thr808 in human ASK3, IB: 1:20,000 or 1:2,000)	Naguro, I. et al. Nat. Commun. 2012; Tobiume, K. et al. J. Cell. Physiol. 2002
Anti-rabbit IgG, HRP-linked (IB: 1:1,000–1:10,000)	Cell Signaling Technology (Cat. #7074)
Mouse monoclonal anti-DYKDDDDK tag (FLAG; clone 1E6, IB: 1:5,000 or 1:1,000)	Wako Pure Chemical Industries (Cat. #012-22384)
Anti-mouse IgG, HRP-linked (IB: 1:2,000–1:20,000)	Cell Signaling Technology (Cat. #7076)
Mouse monoclonal anti-Actin (Actin; clone AC-40, IB: 1:2,000)	Sigma-Aldrich (Cat. #A3853)
Rabbit polyclonal anti-PBEF (PBEF; IB: 1:10,000)	Bethyl Laboratories (Cat. #A300-372A)
Rat monoclonal anti-ASK3 (ASK3; IB: 10,000)	Naguro, I. et al. Nat. Commun. 2012
Anti-rat IgG, HRP-linked (IB: 1:2,000–1:20,000)	Cell Signaling Technology (Cat. #7077)
Rabbit polyclonal anti-phospho-SPAK/OSR1 (p-SPAK/OSR1; Thr231 in human SPAK and Thr185 in human OSR1, IB: 1:1,000)	Naguro, I. et al. Nat. Commun. 2012
Mouse monoclonal anti-OXSR1 (OSR1; clone 2A2-1A2, IB: 1:20,000)	Abnova (Cat. #H00009943-M01)
Mouse monoclonal anti-GFP (GFP; clone 1E4, IB: 1:10,000 or 1:5,000)	Medical & Biological Laboratories (Cat. #M048-3)
Rat monoclonal anti-YPYDVPDYA tag (HA; clone 3F10, IB: 1:5,000 or 1:1,000)	Roche Diagnostics (Cat. #11867431001)
Rabbit polyclonal anti-Poly(ADP-ribose) (PAR; IB: 1:5,000)	Enzo Life Sciences (Cat. #ALX-210-890A)
Anti-DYKDDDDK tag Antibody Beads (FLAG; clone 1E6, IP)	Wako Pure Chemical Industries (Cat. #016-22784)
ANTI-FLAG M2 Affinity Gel (clone M2, IP)	Sigma-Aldrich (Cat. #A2220)
Mouse monoclonal anti-EEA1 (EEA1; clone 14/EEA1, IF: 1:200)	BD Transduction Laboratories (Cat. #610456)
Alexa Fluor 555 goat anti-mouse IgG (H+L) (IF: 1:300)	Molecular Probe (Cat. #A21422)
Mouse monoclonal anti-LAMP1 (LAMP1; clone H4A3, IF: 1:100)	Santa Cruz Biotechnology (Cat. #sc-20011)
Alexa Fluor 633 goat anti-rat IgG (H+L) (IF: 1:300)	Molecular Probe (Cat. #A21094)
Rabbit polyclonal anti-GFP antibody (IEM)	Frontier Institute (Cat. #GFP-Rb-Af2020)

## Sheet: Chemicals-and-Peptides
REAGENT or RESOURCE	SOURCE or REFERENCE
Polyethylenimine “MAX”	Polysciences (Cat. #24765)
Lipofectamine RNAiMAX	Invitrogen (Cat. #13778-500)
Zeocin	Invitrogen (Cat. #R25001)
Blasticidin S HCl	Invitrogen (Cat. #A1113903)
Tetracycline	Sigma-Aldrich (Cat. #T7660)
FK866 hydrochloride hydrate	Sigma-Aldrich (Cat. #F8557)
β-Nicotinamide mononucleotide (NMN)	Sigma-Aldrich (Cat. #N3501)
1,5-dihydroxyisoquinoline (DiQ)	Sigma-Aldrich (Cat. #I138)
3x FLAG peptide lyophilized powder	Sigma-Aldrich (Cat. #F4799)
Ficoll PM400	GE Healthcare (Cat. #17-0310-10)
Polyethylene glycol 4000	Kanto Kagaku (Cat. #32828-02)
Poly(ADP-ribose) (PAR) Polymer	Trevigen (Cat. #4336-100-01)
β-Nicotinamide adenine dinucleotide (NAD) hydrate	Sigma-Aldrich (Cat. #N7004)
Poly(A)	Roche (Cat. #10108626001)
Adenosine 5′-monophosphate (AMP)	Sigma-Aldrich (Cat. #A1752)
Phosphatase inhibitor cocktail I	This paper
Phosphatase inhibitor cocktail II	Watanabe, K. et al. Cell Rep. 2018
Nicotinamide	Sigma-Aldrich (Cat. #N0078)
Gallotannin	Sigma-Aldrich (Cat. #403040)
Hoechst 33258	Dojindo (Cat. #343-07961)
Protein A conjugated to 10-nm gold particles	Cell Microscopy Center, University Medical Center Utrecht

## Sheet: Cell-lines
REAGENT or RESOURCE	SOURCE or REFERENCE
Human: Tetracycline-inducible Venus-ASK3-stably expressing HEK293A cells	This paper
Human: Tetracycline-inducible FLAG-ASK3-stably-expressing HEK293A cells	Watanabe, K. et al. Cell Rep. 2018
Human: HEK293A cells	Invitrogen

## Sheet: Oligonucleotides
REAGENT or RESOURCE	SOURCE or REFERENCE
Control siRNA (Stealth RNAi Negative Control Medium GC Duplex #2)	Invitrogen (Cat. #12935-112)
NAMPT siRNA #1 (Stealth RNAi siRNA, target sequence: 5′-CCACCGACUCCUACAAGGUUACUCA-3′)	Invitrogen (Cat. #10620312)
NAMPT siRNA #2 (Stealth RNAi siRNA, target sequence: 5′-GAUCUUCUCCAUACUGUCUUCAAGA-3′)	Invitrogen (Cat. #10620312)
NAMPT siRNA #3 (Stealth RNAi siRNA, target sequence: 5′-GAAUAUUGAACUGGAAGCAGCACAU-3′)	Invitrogen (Cat. #10620312)
PPP6C siRNA #1 (Stealth RNAi siRNA, target sequence: 5′-GACUACGUUUGUGACCUCCUCUUAG-3′)	Invitrogen (Cat. #10620312)
PPP6C siRNA #2 (Stealth RNAi siRNA, target sequence: 5′-GCAGCUUUAAUAGAUGAGCAGAUUU-3′)	Invitrogen (Cat. #10620312)
ANKRD52 siRNA #1 (Stealth RNAi siRNA, HSS178549)	Invitrogen (Cat. #10620318)
ANKRD52 siRNA #2 (Stealth RNAi siRNA, HSS154260)	Invitrogen (Cat. #10620318)
Control siRNA (siGENOME Non-Targeting siRNA #4)	Dharmacon (Cat. #D-001210-04)
NMNAT2 siRNA #1 (siGENOME Human NMNAT2 siRNA #1)	Dharmacon (Cat. #D-008573-01)
NMNAT2 siRNA #2 (siGENOME Human NMNAT2 siRNA #2)	Dharmacon (Cat. #D-008573-02)

## Sheet: Expression-plasmids
REAGENT or RESOURCE	SOURCE or REFERENCE
pcDNA4/TO Venus-ASK3 (CDS of NM_001001671.3 with c.147C>T, c.574G>A)	This paper
pcDNA6/TR	Invitrogen (Cat. #V102520)
pcDNA4/TO EGFP-FLAG-ASK3 (CDS of NM_001001671.3 with c.147C>T, c.574G>A)	This paper
pcDNA3 ASK3-tdTomato (CDS of NM_001001671.3 with c.147C>T, c.574G>A)	This paper
pcDNA4/TO EGFP-FLAG	This paper
pcDNA4/TO EGFP-FLAG-ASK3(ΔN) (CDS of NM_001001671.3 with c.1_1,866del)	This paper
pcDNA4/TO EGFP-FLAG-ASK3(ΔC) (CDS of NM_001001671.3 with c.147C>T, c.574G>A, c.2,734_3,939del)	This paper
pcDNA4/TO EGFP-FLAG-ASK3(NT) (CDS of NM_001001671.3 with c.147C>T, c.574G>A, c.1,867_3,939del)	This paper
pcDNA4/TO EGFP-FLAG-ASK3(KD) (CDS of NM_001001671.3 with c.1_1,866del, c.2,734_3,939del)	This paper
pcDNA4/TO EGFP-FLAG-ASK3(CT) (CDS of NM_001001671.3 with c.1_2,712del)	This paper
pcDNA4/TO EGFP-FLAG-ASK3(ΔCCC) (CDS of NM_001001671.3 with c.147C>T, c.574G>A, c.3,535_3,675del)	This paper
pcDNA4/TO EGFP-FLAG-ASK3(ΔCLCR) (CDS of NM_001001671.3 with c.147C>T, c.574G>A, c.3,838_3,879del)	This paper
pcDNA4/TO EGFP-FLAG-ASK3(ΔCCCΔCLCR) (CDS of NM_001001671.3 with c.147C>T, c.574G>A, c.3,535_3,675del, c.3,838_3,879del)	This paper
pcDNA3/GW ANKRD52-Venus (CDS of NM_173595.3)	This paper
pcDNA4/TO FLAG-ASK3 (CDS of NM_001001671.3 with c.147C>T, c.574G>A)	Watanabe, K. et al. Cell Rep. 2018
pcDNA4/TO EGFP-ASK3 (CDS of NM_001001671.3 with c.147C>T, c.574G>A)	Watanabe, K. et al. Cell Rep. 2018
pcDNA3/GW FLAG-NAMPT (CDS of NM_005746.2)	This paper
pcDNA3/GW FLAG-NAMPT(S199D) (CDS of NM_005746.2 with c.595TC>GA)	This paper
pcDNA3/GW FLAG-NAMPT(S200D) (CDS of NM_005746.2 with c.598TC>GA)	This paper
pcDNA3/GW YFP-PPP6R3 (CDS of NM_001164161.1)	Watanabe, K. et al. Cell Rep. 2018
pcDNA3/GW PPP6C-HA (CDS of NM_002721.4)	Watanabe, K. et al. Cell Rep. 2018
pcDNA3/GW FLAG-ASK3 (CDS of NM_001001671.3 with c.147C>T, c.574G>A)	Naguro, I. et al. Nat. Commun. 2012
pcDNA3/GW PARG-HA (CDS of NM_001303486.1)	This paper
pcDNA3/GW PARG(E673A/E674A)-HA (CDS of NM_001303486.1 with c.2,018AAGAA>CCGCC)	This paper
pcDNA3/GW PARG-Venus (CDS of NM_001303486.1)	This paper
pcDNA3/GW PARG(E673A/E674A)-Venus (CDS of NM_001303486.1 with c.2,018AAGAA>CCGCC)	This paper
pcDNA4/TO EGFP-FLAG-ASK3(PBM1; R58A/R59A) (CDS of NM_001001671.3 with c.147C>T, c.172CGGCGG>GCCGCC, c.574G>A)	This paper
pcDNA4/TO EGFP-FLAG-ASK3(PBM2; R203A/R204A) (CDS of NM_001001671.3 with c.147C>T, c.574G>A, c.607AGACGA>GCCGCC)	This paper
pcDNA4/TO EGFP-FLAG-ASK3(PBM3; R252A/K253A/R255A) (CDS of NM_001001671.3 with c.147C>T, c.574G>A, c.754CGGAAA>GCCGCC, c.763AGA>GCC)	This paper
pcDNA4/TO EGFP-FLAG-ASK3(PBM4; R332A/R333A) (CDS of NM_001001671.3 with c.147C>T, c.574G>A, c.994AGGAGA>GCCGCC)	This paper
pcDNA4/TO EGFP-FLAG-ASK3(PBM5; R391A/K392A) (CDS of NM_001001671.3 with c.147C>T, c.574G>A, c.1,171CGCAAA>GCCGCC)	This paper
pcDNA4/TO EGFP-FLAG-ASK3(PBM6; R424A/K425A) (CDS of NM_001001671.3 with c.147C>T, c.574G>A, c.1,270AGGAAA>GCCGCC)	This paper
pcDNA4/TO EGFP-FLAG-ASK3(PBM7; R436A/K437A) (CDS of NM_001001671.3 with c.147C>T, c.574G>A, c.1,306AGAAAA>GCCGCC)	This paper
pcDNA4/TO EGFP-FLAG-ASK3(PBM8; R493A/R494A/K496A/K497A) (CDS of NM_001001671.3 with c.147C>T, c.574G>A, c.1,477CGGCG>GCCGC, c.1,686AAGAAA>GCCGCC)	This paper
pcDNA4/TO EGFP-FLAG-ASK3(PBM9; K797A/R798A) (CDS of NM_001001671.3 with c.147C>T, c.574G>A, c.2,389AAACGT>GCCGCC)	This paper
pcDNA4/TO EGFP-FLAG-ASK3(PBM10; K895A/R896A) (CDS of NM_001001671.3 with c.147C>T, c.574G>A, c.2,683AAACGT>GCCGCC)	This paper
pcDNA3/GW HA-ASK3 (CDS of NM_001001671.3 with c.147C>T, c.574G>A)	Naguro, I. et al. Nat. Commun. 2012
pcDNA3/GW HA-ASK3(PBM4; R332A/R333A) (CDS of NM_001001671.3 with c.147C>T, c.574G>A, c.994AGGAGA>GCCGCC)	This paper
pcDNA4/TO EGFP-FLAG-WWE (c.247–549 in CDS of NM_030963.3)	This paper
pcDNA3 ASK3(PBM4; R332A/R333A)-tdTomato (CDS of NM_001001671.3 with c.147C>T, c.574G>A, c.994AGGAGA>GCCGCC)	This paper
pcDNA3 ASK3(CT)-tdTomato (CDS of NM_001001671.3 with c.1_2,712del)	This paper
pcDNA3/GW HA-PABPC1 (CDS of NM_002568.4)	This paper
pcDNA3/GW Venus-DCP1A (CDS of NM_018403.7)	This paper
pcDNA4/TO EGFP-FLAG-ASK3(CTΔIDR1) (CDS of NM_001001671.3 with c.1_2,712del, c.2,788_2,898del)	This paper
pcDNA4/TO EGFP-FLAG-ASK3(CTΔIDR2) (CDS of NM_001001671.3 with c.1_2,712del, c.3,427_3,540del)	This paper
pcDNA4/TO EGFP-FLAG-ASK3(CTΔIDRs) (CDS of NM_001001671.3 with c.1_2,712del, c.2,788_2,898del, c.3,427_3,540del)	This paper
pcDNA4/TO EGFP-FLAG-ASK3(CTΔCC) (CDS of NM_001001671.3 with c.1_2,712del, c.3,535_3,675del)	This paper
pcDNA4/TO EGFP-FLAG-ASK3(CTΔSAM) (CDS of NM_001001671.3 with c.1_2,712del, c.3,718_3,909del)	This paper
pcDNA4/TO EGFP-FLAG-ASK3(CTΔLCR) (CDS of NM_001001671.3 with c.1_2,712del, c.3,838_3,879del)	This paper
pcDNA4/TO EGFP-FLAG-ASK3(CTΔCCΔSAM) (CDS of NM_001001671.3 with c.1_2,712del, c.3,535_3,675del, c.3,718_3,909del)	This paper
pcDNA4/TO EGFP-FLAG-ASK3(CTΔCCΔLCR) (CDS of NM_001001671.3 with c.1_2,712del, c.3,535_3,675del, c.3,838_3,879del)	This paper
pcDNA4/TO EGFP-FLAG-ASK3(K681M) (CDS of NM_001001671.3 with c.147C>T, c.574G>A, c.2,042AA>TG)	This paper
pcDNA4/TO EGFP-FLAG-ASK3(T808A) (CDS of NM_001001671.3 with c.147C>T, c.574G>A, c.2,422A>G)	This paper
pcDNA3/GW CD38-HA (CDS of NM_001775.3)	This paper
pcDNA3/GW SIRT2-HA (CDS of NM_030593.2)	This paper
pcDNA3/GW HA-PARP1 (CDS of NM_001618.3)	This paper
pcDNA3/GW HA-TNKS (CDS of NM_003747.2 with c.1,386A>G, c.3,447A>G)	This paper
pcDNA3/GW HA-TNKS(E1291A) (CDS of NM_003747.2 with c.1,386A>G, c.3,447A>G, c.3,872A>C)	This paper
pcDNA3/GW HA-TNKS2 (CDS of NM_025235.3 with c.2,361G>A)	This paper
pcDNA3/GW HA-TNKS2(G1032W) (CDS of NM_025235.3 with c.2,361G>A, c.3,094G>T)	This paper
pcDNA3/GW HA-TNKS2(E1138A) (CDS of NM_025235.3 with c.2,361G>A, c.3,413AA>CC)	This paper
pcDNA3/GW HA-TNKS2(ΔPARP) (CDS of NM_025235.3 with c.2,361G>A, c.2,875_3,501del)	This paper

## Sheet: Software
REAGENT or RESOURCE	SOURCE or REFERENCE
IUPred2A	Mészáros, B. et al. Nucleic Acids Res. 2018 (URL https://iupred2a.elte.hu/)
Block-iT RNAi Designer	Invitrogen (current URL https://rnaidesigner.thermofisher.com/rnaiexpress/)
GNU Image Manipulation Program (GIMP; ver. 2.8.22)	GIMP Development Team (URL https://www.gimp.org/)
Fiji/ImageJ (ver. 2.0.0)	Schindelin, J. et al. Nat. Methods 2012 (URL https://fiji.sc/)
Fiji plugin: TrackMate (ver. 4.0.1)	Tinevez, J.-Y. et al. Methods 2017 (URL https://imagej.net/TrackMate)
RStudio (ver. 1.2.1335)	RStudio (URL https://www.rstudio.com/)
Language: R (ver. 3.6.0)	R Foundation (URL https://www.r-project.org/)
R package: tidyverse (ver. 1.2.1)	H. Wickham (RStudio team), URL https://www.tidyverse.org/)
R package: multcomp (ver. 1.4.10)	T. Hothorn et al. (URL http://multcomp.R-forge.R-project.org)
R package: ggpubr (ver. 0.2.4)	A. Kassambara (URL https://rpkgs.datanovia.com/ggpubr/)
R package: RColorBrewer (ver. 1.1.2)	E. Neuwirth (URL https://CRAN.R-project.org/package=RColorBrewer)
R package: lemon (ver. 0.4.3)	S. M. Edwards (URL https://github.com/stefanedwards/lemon)
ExPASy ProtParam tool	E. Gasteiger et al. (URL https://web.expasy.org/protparam/)
Language: Python (ver. 3.6.5)	Python Software Foundation (URL https://www.python.org/)
Python library: NumPy (ver. 1.14.5)	NumPy Developers (URL https://numpy.org/)
Python library: pandas (ver. 0.23.3)	PyData Development Team (URL https://pandas.pydata.org/)
Python library: Matplotlib (ver. 3.0.2)	J. Hunter et al. (URL https://matplotlib.org/)

## Sheet: Others
REAGENT or RESOURCE	SOURCE or REFERENCE
35 mmφ glass bottom dish	Matsunami (Cat. #D11130H)
15 mmφ cover slip	Matsunami (Cat. #C015001)
15x24 mm cover slip	Matsunami (Cat. #C01824)
