# Supplementary material for: Cells recognize osmotic stress through liquid–liquid phase separation lubricated with poly(ADP-ribose)
Source: Nat Commun. 2021 Mar 1;12:1353. doi: 10.1038/s41467-021-21614-5 (PMC7921423; doi:10.1038/s41467-021-21614-5)
Supplement: Supplementary file 9 — Supplementary Data 2 [file 41467_2021_21614_MOESM9_ESM.xlsx]

## Sheet: Legend
Supplementary Data 2 Summary of statistical analysis.
Statistical tests, the number of samples, the sample sizes, the test statistic, the degrees of freedom (Df) and (adjusted) P value are indicated.

## Sheet: Summary
Fig.	Data	Number of samples	Sample size, n	Statistical test	Test statistic, t	Df	(Adjusted) P value
Figure 5
5g	FRAP rate at 180 sec	2 (DMSO, FK866)	DMSO: 9, FK866: 8 (pooled from 3 independent experiments)	Two-sided Welch’s t-test	5.1587	11.041	0.0003102
5g	FRAP rate at 180 sec	2 (Control, + PARG WT)	Control: 14, + PARG WT: 15 (pooled from 5 independent experiments)	Two-sided Welch’s t-test with the Bonferroni correction	2.5075	23.89	0.03873
5g	FRAP rate at 180 sec	2 (Control, + PARG EA)	Control: 14, + PARG EA: 15 (pooled from 5 independent experiments)	Two-sided Welch’s t-test with the Bonferroni correction	0.32135	26.716	1.000
5i	Normalized amount of condensate	4 (Control, + 1.25 μM PAR, + 2.5 μM PAR, + 2.5 μM NAD)	4 independent experiments	Two-sided Dunnett’s test	+ 1.25 μM PAR: −3.051, + 2.5 μM PAR: −4.542, + 2.5 μM NAD: −0.346	12	+ 1.25 μM PAR: 0.02569, + 2.5 μM PAR: 0.001726, + 2.5 μM NAD: 0.9716
Figure 6
6f	FRAP rate at 180 sec	2 (WT, PBM4)	WT: 11, PBM4: 12 (pooled from 4 independent experiments)	Two-sided Welch’s t-test with the Bonferroni correction	5.2142	20.994	7.247 × 10−5
6f	FRAP rate at 180 sec	2 (WT, CT)	WT: 11, CT: 9 (pooled from 4 independent experiments)	Two-sided Welch’s t-test with the Bonferroni correction	7.7709	15.948	1.648 × 10−6
6h	Relative normalized amount of WT condensates	2 (Control, + PAR)	4 independent experiments	Two-sided Student’s t-test with the Bonferroni correction	7.2497	6	0.001050
6h	Relative normalized amount of PBM4 condensates	2 (Control, + PAR)	4 independent experiments	Two-sided Student’s t-test with the Bonferroni correction	0.97126	6	1.000
6h	Relative normalized amount of CT condensates	2 (Control, + PAR)	4 independent experiments	Two-sided Student’s t-test with the Bonferroni correction	−0.7996	6	1.000
Supplementary Figure 5
S5a	Relative ASK3 activity of WT	2 (Iso, Hyper)	4 independent experiments	Two-sided paired t-test with the Bonferroni correction	15.356	3	0.002999
S5a	Relative ASK3 activity of ΔC	2 (Iso, Hyper)	4 independent experiments	Two-sided paired t-test with the Bonferroni correction	0.24889	3	1.000
S5a	Relative ASK3 activity of ΔCCC	2 (Iso, Hyper)	4 independent experiments	Two-sided paired t-test with the Bonferroni correction	33.873	3	0.0002828
S5a	Relative ASK3 activity of ΔCLCR	2 (Iso, Hyper)	4 independent experiments	Two-sided paired t-test with the Bonferroni correction	20.201	3	0.001326
S5a	Relative ASK3 activity of ΔCCCΔCLCR	2 (Iso, Hyper)	4 independent experiments	Two-sided paired t-test with the Bonferroni correction	−0.53267	3	1.000
S5b	Relative ASK3 activity under hyperosmotic stress	5 (siRNA (−), Control siRNA, NAMPT siRNA#1, NAMPT siRNA#2, NAMPT siRNA#3)	5 independent experiments	Two-sided Dunnett’s test	siRNA (−): 0.798, NAMPT siRNA#1: 4.184, NAMPT siRNA#2: 4.707, NAMPT siRNA#3: 3.567	20	siRNA (−): 0.8400, NAMPT siRNA#1: 0.001663, NAMPT siRNA#2: 0.0005124, NAMPT siRNA#3: 0.006820
S5c	Relative ASK3 activity under hyperosmotic stress	4 (siRNA (−), Control siRNA, NAMPT siRNA#2, NAMPT siRNA#3)	4 independent experiments	Two-sided Dunnett’s test	siRNA (−): 0.593, NAMPT siRNA#2: 4.618, NAMPT siRNA#3: 3.358	12	siRNA (−): 0.8823, NAMPT siRNA#2: 0.001758, NAMPT siRNA#3: 0.01468
S5c	Relative OSR1 activity under hyperosmotic stress	4 (siRNA (−), Control siRNA, NAMPT siRNA#2, NAMPT siRNA#3)	4 independent experiments	Two-sided Dunnett’s test	siRNA (−): 0.463, NAMPT siRNA#2: −2.635, NAMPT siRNA#3: −4.173	12	siRNA (−): 0.9374, NAMPT siRNA#2: 0.05436, NAMPT siRNA#3: 0.003461
S5d	Relative ASK3 activity under hyperosmotic stress	8 (Control, NAMPT WT (+), NAMPT WT (++), NAMPT S199D (+), NAMPT S199D (++), NAMPT S200D (+), NAMPT S200D (++), Control (500 mOsm))	4 independent experiments	Two-sided Dunnett’s test	NAMPT WT (+): −2.376, NAMPT WT (++): −3.596, NAMPT S199D (+): −1.758, NAMPT S199D (++): −2.823, NAMPT S200D (+): 0.270, NAMPT S200D (++): 1.378, Control (500 mOsm): −3.976	24	NAMPT WT (+): 0.1230, NAMPT WT (++): 0.008353, NAMPT S199D (+): 0.3628, NAMPT S199D (++): 0.04902, NAMPT S200D (+): 0.9999, NAMPT S200D (++): 0.6062, Control (500 mOsm): 0.003246
S5e	Relative ASK3 activity under hyperosmotic stress	4 (Control, FK866, NMN, FK866 + NMN)	5 independent experiments	Two-sided Dunnett’s test	FK866: 3.343, NMN: −0.944, FK866 + NMN: 0.836	16	FK866: 0.01096, NMN: 0.6719, FK866 + NMN: 0.7424
S5f	Relative PPP6R3 interaction with ASK3 under hyperosmotic stress	2 (DMSO, FK866)	4 independent experiments	Two-sided paired t-test	3.4418	3	0.04118
S5f	Relative PPP6C interaction with ASK3 under hyperosmotic stress	2 (DMSO, FK866)	4 independent experiments	Two-sided paired t-test	3.201	3	0.04929
S5f	Relative ASK3 activity under hyperosmotic stress	2 (DMSO, FK866)	4 independent experiments	Two-sided paired t-test	−2.046	3	0.1333
S5g	Relative PPP6R3 interaction with ASK3 under hyperosmotic stress	2 (ultrapure water, NMN)	4 independent experiments	Two-sided paired t-test	−1.9639	3	0.1443
S5g	Relative PPP6C interaction with ASK3 under hyperosmotic stress	2 (ultrapure water, NMN)	4 independent experiments	Two-sided paired t-test	−1.9425	3	0.1473
S5g	Relative ASK3 activity under hyperosmotic stress	2 (ultrapure water, NMN)	4 independent experiments	Two-sided paired t-test	1.8678	3	0.1586
S5h	Relative amount of PARsylated proteins	2 (Control, NAMPT overexpression)	3 independent experiments	Two-sided Student’s t-test with the Bonferroni correction	−3.5648	4	0.04697
S5h	Relative amount of PARsylated proteins	2 (DMSO, FK866)	3 independent experiments	Two-sided Student’s t-test with the Bonferroni correction	7.5386	4	0.003317
S5i	Relative ASK3 activity under hyperosmotic stress	3 (Control, + PARG WT, + PARG EA)	5 independent experiments	Two-sided Dunnett’s test	+ PARG WT: 5.002, + PARG EA: 0.794	12	+ PARG WT: 0.0005857, + PARG EA: 0.6524
S5j	Relative ASK3 activity of WT	2 (Iso, Hyper)	6 independent experiments	Two-sided paired t-test with the Bonferroni correction	12.205	5	0.0007182
S5j	Relative ASK3 activity of PBM1	2 (Iso, Hyper)	6 independent experiments	Two-sided paired t-test with the Bonferroni correction	15.737	5	0.0002072
S5j	Relative ASK3 activity of PBM2	2 (Iso, Hyper)	6 independent experiments	Two-sided paired t-test with the Bonferroni correction	13.063	5	0.0005158
S5j	Relative ASK3 activity of PBM3	2 (Iso, Hyper)	6 independent experiments	Two-sided paired t-test with the Bonferroni correction	5.7707	5	0.02416
S5j	Relative ASK3 activity of PBM4	2 (Iso, Hyper)	6 independent experiments	Two-sided paired t-test with the Bonferroni correction	4.3373	5	0.08192
S5j	Relative ASK3 activity of PBM5	2 (Iso, Hyper)	6 independent experiments	Two-sided paired t-test with the Bonferroni correction	6.8302	5	0.01129
S5j	Relative ASK3 activity of PBM6	2 (Iso, Hyper)	6 independent experiments	Two-sided paired t-test with the Bonferroni correction	8.3852	5	0.004346
S5j	Relative ASK3 activity of PBM7	2 (Iso, Hyper)	6 independent experiments	Two-sided paired t-test with the Bonferroni correction	9.9114	5	0.001962
S5j	Relative ASK3 activity of PBM8	2 (Iso, Hyper)	6 independent experiments	Two-sided paired t-test with the Bonferroni correction	2.0244	5	1.000
S5j	Relative ASK3 activity of PBM9	2 (Iso, Hyper)	6 independent experiments	Two-sided paired t-test with the Bonferroni correction	1.8514	5	1.000
S5j	Relative ASK3 activity of PBM10	2 (Iso, Hyper)	6 independent experiments	Two-sided paired t-test with the Bonferroni correction	1	5	1.000
S5k	Relative pulldown for ASK3 under hyperosmotic stress	4 (WT-DMSO, WT-FK866, PBM4-DMSO, PBM4-FK866)	4 independent experiments	Two-sided Dunnett’s test	WT-FK866: −2.757, PBM4-DMSO: −3.684, PBM4-FK866: −4.567	12	WT-FK866: 0.04369, PBM4-DMSO: 0.008207, PBM4-FK866: 0.001666
S5k	Relative ASK3 activity under hyperosmotic stress	2 (WT-DMSO, WT-FK866)	4 independent experiments	Two-sided Student’s t-test with the Bonferroni correction	−13.832	6	1.777 × 10−5
S5k	Relative ASK3 activity under hyperosmotic stress	2 (PBM4-DMSO, PBM4-FK866)	4 independent experiments	Two-sided Student’s t-test with the Bonferroni correction	0.88094	6	0.8245
Supplementary Figure 6
S6a	Relative ASK3 activity under hyperosmotic stress	4 (siRNA (−), Control siRNA, NMNAT2 siRNA#1, NMNAT2 siRNA#2)	3 independent experiments	Two-sided Dunnett’s test	siRNA (−): −0.321, NMNAT2 siRNA#1: 2.237, NMNAT2 siRNA#2: 4.928	8	siRNA (−): 0.9767, NMNAT2 siRNA#1: 0.1296, NMNAT2 siRNA#2: 0.002937
S6b	Relative ASK3 activity under hyperosmotic stress	2 (Control, + CD38)	3 independent experiments	Two-sided Student’s t-test	−3.0429	4	0.03829
S6c	Relative ASK3 activity under hyperosmotic stress	2 (Control, + SIRT2)	3 independent experiments	Two-sided Student’s t-test	−3.1725	4	0.03378
S6d	Relative ASK3 activity under hyperosmotic stress	2 (Control, + PARP1)	4 independent experiments	Two-sided Student’s t-test	−14.45	6	6.884 × 10−6
S6e	Relative ASK3 activity under hyperosmotic stress	3 (Control, + TNKS WT, + TNKS EA)	3 independent experiments	Two-sided Dunnett’s test	+ TNKS WT: 3.159, + TNKS EA: 0.029	6	+ TNKS WT: 0.03438, + TNKS EA: 0.9994
S6f	Relative ASK3 activity under hyperosmotic stress	5 (Control, + TNKS2 WT, + TNKS2 GW, + TNKS2 EA, + TNKS2 ΔPARP)	4 independent experiments	Two-sided Dunnett’s test	+ TNKS2 WT: 8.913, + TNKS2 GW: 1.422, + TNKS2 EA: 0.560, + TNKS2 ΔPARP: 0.217	15	+ TNKS2 WT: 4.768 × 10−7, + TNKS2 GW: 0.4445, + TNKS2 EA: 0.9453, + TNKS2 ΔPARP: 0.9983
Supplementary Figure 7
S7b	Normalized amount of condensate	4 (Control, + PAR, + RNA, + AMP)	3 independent experiments	Two-sided Dunnett’s test	+ PAR: −5.170, + RNA: −5.162, + AMP: −0.663	8	+ PAR: 0.001906, + RNA: 0.002337, + AMP: 0.8463
