# Supplementary material for: Cells recognize osmotic stress through liquid–liquid phase separation lubricated with poly(ADP-ribose)
Source: Nat Commun. 2021 Mar 1;12:1353. doi: 10.1038/s41467-021-21614-5 (PMC7921423; doi:10.1038/s41467-021-21614-5)
Supplement: Supplementary file 10 — Supplementary Software 1 [file 41467_2021_21614_MOESM10_ESM.zip]

Archive with 510 entries (507 files):
- SupplementaryCode/
- SupplementaryCode/.DS_Store
- SupplementaryCode/SupplementaryCode1.py
- SupplementaryCode/SupplementaryCode2.py
- SupplementaryCode/README.txt
- SupplementaryCode/DemoResult/
- SupplementaryCode/DemoResult/.DS_Store
- SupplementaryCode/DemoResult/Volume_60/
- SupplementaryCode/DemoResult/Volume_60/seq00473.jpg
- SupplementaryCode/DemoResult/Volume_60/seq00315.jpg
- SupplementaryCode/DemoResult/Volume_60/seq00301.jpg
- SupplementaryCode/DemoResult/Volume_60/seq00467.jpg
- SupplementaryCode/DemoResult/Volume_60/seq00329.jpg
- SupplementaryCode/DemoResult/Volume_60/seq00498.jpg
- SupplementaryCode/DemoResult/Volume_60/seq00117.jpg
- SupplementaryCode/DemoResult/Volume_60/seq00103.jpg
- SupplementaryCode/DemoResult/Volume_60/Result_VOLUME60.txt
- SupplementaryCode/DemoResult/Volume_60/seq00063.jpg
- SupplementaryCode/DemoResult/Volume_60/seq00077.jpg
- SupplementaryCode/DemoResult/Volume_60/seq00088.jpg
- SupplementaryCode/DemoResult/Volume_60/seq00261.jpg
- SupplementaryCode/DemoResult/Volume_60/seq00275.jpg
- SupplementaryCode/DemoResult/Volume_60/seq00249.jpg
- SupplementaryCode/DemoResult/Volume_60/seq00248.jpg
- SupplementaryCode/DemoResult/Volume_60/seq00274.jpg
- SupplementaryCode/DemoResult/Volume_60/seq00260.jpg
- SupplementaryCode/DemoResult/Volume_60/seq00089.jpg
- SupplementaryCode/DemoResult/Volume_60/seq00076.jpg
- SupplementaryCode/DemoResult/Volume_60/seq00062.jpg
- SupplementaryCode/DemoResult/Volume_60/seq00102.jpg
- SupplementaryCode/DemoResult/Volume_60/seq00116.jpg
- SupplementaryCode/DemoResult/Volume_60/seq00499.jpg
- SupplementaryCode/DemoResult/Volume_60/seq00328.jpg
- SupplementaryCode/DemoResult/Volume_60/seq00300.jpg
- SupplementaryCode/DemoResult/Volume_60/seq00466.jpg
- SupplementaryCode/DemoResult/Volume_60/seq00472.jpg
- SupplementaryCode/DemoResult/Volume_60/seq00314.jpg
- SupplementaryCode/DemoResult/Volume_60/seq00464.jpg
- SupplementaryCode/DemoResult/Volume_60/seq00302.jpg
- SupplementaryCode/DemoResult/Volume_60/seq00316.jpg
- SupplementaryCode/DemoResult/Volume_60/seq00470.jpg
- SupplementaryCode/DemoResult/Volume_60/seq00458.jpg
- SupplementaryCode/DemoResult/Volume_60/seq00100.jpg
- SupplementaryCode/DemoResult/Volume_60/seq00114.jpg
- SupplementaryCode/DemoResult/Volume_60/seq00128.jpg
- SupplementaryCode/DemoResult/Volume_60/seq00074.jpg
- SupplementaryCode/DemoResult/Volume_60/seq00060.jpg
- SupplementaryCode/DemoResult/Volume_60/seq00048.jpg
- SupplementaryCode/DemoResult/Volume_60/seq00276.jpg
- SupplementaryCode/DemoResult/Volume_60/seq00262.jpg
- SupplementaryCode/DemoResult/Volume_60/seq00289.jpg
- SupplementaryCode/DemoResult/Volume_60/seq00288.jpg
- SupplementaryCode/DemoResult/Volume_60/seq00263.jpg
- SupplementaryCode/DemoResult/Volume_60/seq00277.jpg
- SupplementaryCode/DemoResult/Volume_60/seq00049.jpg
- SupplementaryCode/DemoResult/Volume_60/seq00061.jpg
- SupplementaryCode/DemoResult/Volume_60/seq00075.jpg
- SupplementaryCode/DemoResult/Volume_60/seq00129.jpg
- SupplementaryCode/DemoResult/Volume_60/seq00115.jpg
- SupplementaryCode/DemoResult/Volume_60/seq00101.jpg
- SupplementaryCode/DemoResult/Volume_60/seq00459.jpg
- SupplementaryCode/DemoResult/Volume_60/seq00317.jpg
- SupplementaryCode/DemoResult/Volume_60/seq00471.jpg
- SupplementaryCode/DemoResult/Volume_60/seq00465.jpg
- SupplementaryCode/DemoResult/Volume_60/seq00303.jpg
- SupplementaryCode/DemoResult/Volume_60/seq00449.jpg
- SupplementaryCode/DemoResult/Volume_60/seq00307.jpg
- SupplementaryCode/DemoResult/Volume_60/seq00461.jpg
- SupplementaryCode/DemoResult/Volume_60/seq00475.jpg
- SupplementaryCode/DemoResult/Volume_60/seq00313.jpg
- SupplementaryCode/DemoResult/Volume_60/seq00139.jpg
- SupplementaryCode/DemoResult/Volume_60/seq00105.jpg
- SupplementaryCode/DemoResult/Volume_60/seq00111.jpg
- SupplementaryCode/DemoResult/Volume_60/seq00059.jpg
- SupplementaryCode/DemoResult/Volume_60/seq00071.jpg
- SupplementaryCode/DemoResult/Volume_60/seq00065.jpg
- SupplementaryCode/DemoResult/Volume_60/seq00273.jpg
- SupplementaryCode/DemoResult/Volume_60/seq00267.jpg
- SupplementaryCode/DemoResult/Volume_60/seq00298.jpg
- SupplementaryCode/DemoResult/Volume_60/seq00299.jpg
- SupplementaryCode/DemoResult/Volume_60/seq00500.jpg
- SupplementaryCode/DemoResult/Volume_60/seq00266.jpg
- SupplementaryCode/DemoResult/Volume_60/seq00272.jpg
- SupplementaryCode/DemoResult/Volume_60/seq00064.jpg
- SupplementaryCode/DemoResult/Volume_60/seq00070.jpg
- SupplementaryCode/DemoResult/Volume_60/seq00058.jpg
- SupplementaryCode/DemoResult/Volume_60/seq00110.jpg
- SupplementaryCode/DemoResult/Volume_60/seq00104.jpg
- SupplementaryCode/DemoResult/Volume_60/seq00138.jpg
- SupplementaryCode/DemoResult/Volume_60/seq00474.jpg
- SupplementaryCode/DemoResult/Volume_60/seq00312.jpg
- SupplementaryCode/DemoResult/Volume_60/seq00306.jpg
- SupplementaryCode/DemoResult/Volume_60/seq00460.jpg
- SupplementaryCode/DemoResult/Volume_60/seq00448.jpg
- SupplementaryCode/DemoResult/Volume_60/seq00338.jpg
- SupplementaryCode/DemoResult/Volume_60/seq00310.jpg
- SupplementaryCode/DemoResult/Volume_60/seq00476.jpg
- SupplementaryCode/DemoResult/Volume_60/seq00462.jpg
- SupplementaryCode/DemoResult/Volume_60/seq00304.jpg
- SupplementaryCode/DemoResult/Volume_60/seq00489.jpg
- SupplementaryCode/DemoResult/Volume_60/seq00112.jpg
- SupplementaryCode/DemoResult/Volume_60/seq00106.jpg
- SupplementaryCode/DemoResult/Volume_60/seq00066.jpg
- SupplementaryCode/DemoResult/Volume_60/seq00072.jpg
- SupplementaryCode/DemoResult/Volume_60/seq00099.jpg
- SupplementaryCode/DemoResult/Volume_60/seq00258.jpg
- SupplementaryCode/DemoResult/Volume_60/seq00264.jpg
- SupplementaryCode/DemoResult/Volume_60/seq00270.jpg
- SupplementaryCode/DemoResult/Volume_60/seq00271.jpg
- SupplementaryCode/DemoResult/Volume_60/seq00265.jpg
- SupplementaryCode/DemoResult/Volume_60/seq00259.jpg
- SupplementaryCode/DemoResult/Volume_60/seq00098.jpg
- SupplementaryCode/DemoResult/Volume_60/seq00073.jpg
- SupplementaryCode/DemoResult/Volume_60/seq00067.jpg
- SupplementaryCode/DemoResult/Volume_60/seq00107.jpg
- SupplementaryCode/DemoResult/Volume_60/seq00113.jpg
- SupplementaryCode/DemoResult/Volume_60/seq00488.jpg
- SupplementaryCode/DemoResult/Volume_60/seq00463.jpg
- SupplementaryCode/DemoResult/Volume_60/seq00305.jpg
- SupplementaryCode/DemoResult/Volume_60/seq00311.jpg
- SupplementaryCode/DemoResult/Volume_60/seq00477.jpg
- SupplementaryCode/DemoResult/Volume_60/seq00339.jpg
- SupplementaryCode/DemoResult/Volume_60/seq00376.jpg
- SupplementaryCode/DemoResult/Volume_60/seq00410.jpg
- SupplementaryCode/DemoResult/Volume_60/seq00404.jpg
- SupplementaryCode/DemoResult/Volume_60/seq00362.jpg
- SupplementaryCode/DemoResult/Volume_60/seq00438.jpg
- SupplementaryCode/DemoResult/Volume_60/seq00389.jpg
- SupplementaryCode/DemoResult/Volume_60/seq00174.jpg
- SupplementaryCode/DemoResult/Volume_60/seq00160.jpg
- SupplementaryCode/DemoResult/Volume_60/seq00148.jpg
- SupplementaryCode/DemoResult/Volume_60/seq00014.jpg
- SupplementaryCode/DemoResult/Volume_60/seq00028.jpg
- SupplementaryCode/DemoResult/Volume_60/seq00202.jpg
- SupplementaryCode/DemoResult/Volume_60/seq00216.jpg
- SupplementaryCode/DemoResult/Volume_60/seq00217.jpg
- SupplementaryCode/DemoResult/Volume_60/seq00203.jpg
- SupplementaryCode/DemoResult/Volume_60/seq00029.jpg
- SupplementaryCode/DemoResult/Volume_60/seq00015.jpg
- SupplementaryCode/DemoResult/Volume_60/seq00001.jpg
- SupplementaryCode/DemoResult/Volume_60/seq00149.jpg
- SupplementaryCode/DemoResult/Volume_60/seq00161.jpg
- SupplementaryCode/DemoResult/Volume_60/seq00175.jpg
- SupplementaryCode/DemoResult/Volume_60/seq00388.jpg
- SupplementaryCode/DemoResult/Volume_60/seq00439.jpg
- SupplementaryCode/DemoResult/Volume_60/seq00405.jpg
- SupplementaryCode/DemoResult/Volume_60/seq00363.jpg
- SupplementaryCode/DemoResult/Volume_60/seq00377.jpg
- SupplementaryCode/DemoResult/Volume_60/seq00411.jpg
- SupplementaryCode/DemoResult/Volume_60/seq00361.jpg
- SupplementaryCode/DemoResult/Volume_60/seq00407.jpg
- SupplementaryCode/DemoResult/Volume_60/seq00413.jpg
- SupplementaryCode/DemoResult/Volume_60/seq00375.jpg
- SupplementaryCode/DemoResult/Volume_60/seq00349.jpg
- SupplementaryCode/DemoResult/Volume_60/seq00163.jpg
- SupplementaryCode/DemoResult/Volume_60/seq00177.jpg
- SupplementaryCode/DemoResult/Volume_60/seq00188.jpg
- SupplementaryCode/DemoResult/Volume_60/seq00017.jpg
- SupplementaryCode/DemoResult/Volume_60/seq00003.jpg
- SupplementaryCode/DemoResult/Volume_60/seq00215.jpg
- SupplementaryCode/DemoResult/Volume_60/seq00201.jpg
- SupplementaryCode/DemoResult/Volume_60/seq00229.jpg
- SupplementaryCode/DemoResult/Volume_60/seq00228.jpg
- SupplementaryCode/DemoResult/Volume_60/seq00200.jpg
- SupplementaryCode/DemoResult/Volume_60/seq00214.jpg
- SupplementaryCode/DemoResult/Volume_60/seq00002.jpg
- SupplementaryCode/DemoResult/Volume_60/seq00016.jpg
- SupplementaryCode/DemoResult/Volume_60/seq00189.jpg
- SupplementaryCode/DemoResult/Volume_60/seq00176.jpg
- SupplementaryCode/DemoResult/Volume_60/seq00162.jpg
- SupplementaryCode/DemoResult/Volume_60/seq00348.jpg
- SupplementaryCode/DemoResult/Volume_60/seq00412.jpg
- SupplementaryCode/DemoResult/Volume_60/seq00374.jpg
- SupplementaryCode/DemoResult/Volume_60/seq00360.jpg
- SupplementaryCode/DemoResult/Volume_60/seq00406.jpg
- SupplementaryCode/DemoResult/Volume_60/seq00358.jpg
- SupplementaryCode/DemoResult/Volume_60/seq00402.jpg
- SupplementaryCode/DemoResult/Volume_60/seq00364.jpg
- SupplementaryCode/DemoResult/Volume_60/seq00370.jpg
- SupplementaryCode/DemoResult/Volume_60/seq00416.jpg
- SupplementaryCode/DemoResult/Volume_60/seq00166.jpg
- SupplementaryCode/DemoResult/Volume_60/seq00172.jpg
- SupplementaryCode/DemoResult/Volume_60/seq00199.jpg
- SupplementaryCode/DemoResult/Volume_60/seq00012.jpg
- SupplementaryCode/DemoResult/Volume_60/seq00006.jpg
- SupplementaryCode/DemoResult/Volume_60/seq00238.jpg
- SupplementaryCode/DemoResult/Volume_60/seq00210.jpg
- SupplementaryCode/DemoResult/Volume_60/seq00204.jpg
- SupplementaryCode/DemoResult/Volume_60/seq00205.jpg
- SupplementaryCode/DemoResult/Volume_60/seq00211.jpg
- SupplementaryCode/DemoResult/Volume_60/seq00239.jpg
- SupplementaryCode/DemoResult/Volume_60/seq00007.jpg
- SupplementaryCode/DemoResult/Volume_60/seq00013.jpg
- SupplementaryCode/DemoResult/Volume_60/seq00198.jpg
- SupplementaryCode/DemoResult/Volume_60/seq00173.jpg
- SupplementaryCode/DemoResult/Volume_60/seq00167.jpg
- SupplementaryCode/DemoResult/Volume_60/seq00371.jpg
- SupplementaryCode/DemoResult/Volume_60/seq00417.jpg
- SupplementaryCode/DemoResult/Volume_60/seq00403.jpg
- SupplementaryCode/DemoResult/Volume_60/seq00365.jpg
- SupplementaryCode/DemoResult/Volume_60/seq00359.jpg
- SupplementaryCode/DemoResult/Volume_60/seq00429.jpg
- SupplementaryCode/DemoResult/Volume_60/seq00415.jpg
- SupplementaryCode/DemoResult/Volume_60/seq00373.jpg
- SupplementaryCode/DemoResult/Volume_60/seq00367.jpg
- SupplementaryCode/DemoResult/Volume_60/seq00401.jpg
- SupplementaryCode/DemoResult/Volume_60/seq00398.jpg
- SupplementaryCode/DemoResult/Volume_60/seq00159.jpg
- SupplementaryCode/DemoResult/Volume_60/seq00171.jpg
- SupplementaryCode/DemoResult/Volume_60/seq00165.jpg
- SupplementaryCode/DemoResult/Volume_60/seq00039.jpg
- SupplementaryCode/DemoResult/Volume_60/seq00005.jpg
- SupplementaryCode/DemoResult/Volume_60/seq00011.jpg
- SupplementaryCode/DemoResult/Volume_60/seq00207.jpg
- SupplementaryCode/DemoResult/Volume_60/seq00213.jpg
- SupplementaryCode/DemoResult/Volume_60/seq00212.jpg
- SupplementaryCode/DemoResult/Volume_60/seq00206.jpg
- SupplementaryCode/DemoResult/Volume_60/seq00010.jpg
- SupplementaryCode/DemoResult/Volume_60/seq00004.jpg
- SupplementaryCode/DemoResult/Volume_60/seq00038.jpg
- SupplementaryCode/DemoResult/Volume_60/seq00164.jpg
- SupplementaryCode/DemoResult/Volume_60/seq00170.jpg
- SupplementaryCode/DemoResult/Volume_60/seq00158.jpg
- SupplementaryCode/DemoResult/Volume_60/seq00399.jpg
- SupplementaryCode/DemoResult/Volume_60/seq00366.jpg
- SupplementaryCode/DemoResult/Volume_60/seq00400.jpg
- SupplementaryCode/DemoResult/Volume_60/seq00414.jpg
- SupplementaryCode/DemoResult/Volume_60/seq00372.jpg
- SupplementaryCode/DemoResult/Volume_60/seq00428.jpg
- SupplementaryCode/DemoResult/Volume_60/seq00357.jpg
- SupplementaryCode/DemoResult/Volume_60/seq00431.jpg
- SupplementaryCode/DemoResult/Volume_60/seq00425.jpg
- SupplementaryCode/DemoResult/Volume_60/seq00343.jpg
- SupplementaryCode/DemoResult/Volume_60/seq00419.jpg
- SupplementaryCode/DemoResult/Volume_60/seq00394.jpg
- SupplementaryCode/DemoResult/Volume_60/seq00380.jpg
- SupplementaryCode/DemoResult/Volume_60/seq00155.jpg
- SupplementaryCode/DemoResult/Volume_60/seq00141.jpg
- SupplementaryCode/DemoResult/Volume_60/seq00169.jpg
- SupplementaryCode/DemoResult/Volume_60/seq00196.jpg
- SupplementaryCode/DemoResult/Volume_60/seq00182.jpg
- SupplementaryCode/DemoResult/Volume_60/seq00021.jpg
- SupplementaryCode/DemoResult/Volume_60/seq00035.jpg
- SupplementaryCode/DemoResult/Volume_60/seq00009.jpg
- SupplementaryCode/DemoResult/Volume_60/seq00223.jpg
- SupplementaryCode/DemoResult/Volume_60/seq00237.jpg
- SupplementaryCode/DemoResult/Volume_60/seq00236.jpg
- SupplementaryCode/DemoResult/Volume_60/seq00222.jpg
- SupplementaryCode/DemoResult/Volume_60/seq00008.jpg
- SupplementaryCode/DemoResult/Volume_60/seq00034.jpg
- SupplementaryCode/DemoResult/Volume_60/seq00020.jpg
- SupplementaryCode/DemoResult/Volume_60/seq00183.jpg
- SupplementaryCode/DemoResult/Volume_60/seq00197.jpg
- SupplementaryCode/DemoResult/Volume_60/seq00168.jpg
- SupplementaryCode/DemoResult/Volume_60/seq00140.jpg
- SupplementaryCode/DemoResult/Volume_60/seq00154.jpg
- SupplementaryCode/DemoResult/Volume_60/seq00381.jpg
- SupplementaryCode/DemoResult/Volume_60/seq00395.jpg
- SupplementaryCode/DemoResult/Volume_60/seq00418.jpg
- SupplementaryCode/DemoResult/Volume_60/seq00424.jpg
- SupplementaryCode/DemoResult/Volume_60/seq00342.jpg
- SupplementaryCode/DemoResult/Volume_60/seq00356.jpg
- SupplementaryCode/DemoResult/Volume_60/seq00430.jpg
- SupplementaryCode/DemoResult/Volume_60/seq00340.jpg
- SupplementaryCode/DemoResult/Volume_60/seq00426.jpg
- SupplementaryCode/DemoResult/Volume_60/seq00432.jpg
- SupplementaryCode/DemoResult/Volume_60/seq00354.jpg
- SupplementaryCode/DemoResult/Volume_60/seq00368.jpg
- SupplementaryCode/DemoResult/Volume_60/seq00383.jpg
- SupplementaryCode/DemoResult/Volume_60/seq00397.jpg
- SupplementaryCode/DemoResult/Volume_60/seq00142.jpg
- SupplementaryCode/DemoResult/Volume_60/seq00156.jpg
- SupplementaryCode/DemoResult/Volume_60/seq00181.jpg
- SupplementaryCode/DemoResult/Volume_60/seq00195.jpg
- SupplementaryCode/DemoResult/Volume_60/seq00036.jpg
- SupplementaryCode/DemoResult/Volume_60/seq00022.jpg
- SupplementaryCode/DemoResult/Volume_60/seq00234.jpg
- SupplementaryCode/DemoResult/Volume_60/seq00220.jpg
- SupplementaryCode/DemoResult/Volume_60/seq00208.jpg
- SupplementaryCode/DemoResult/Volume_60/Result_position.txt
- SupplementaryCode/DemoResult/Volume_60/seq00209.jpg
- SupplementaryCode/DemoResult/Volume_60/seq00221.jpg
- SupplementaryCode/DemoResult/Volume_60/seq00235.jpg
- SupplementaryCode/DemoResult/Volume_60/seq00023.jpg
- SupplementaryCode/DemoResult/Volume_60/seq00037.jpg
- SupplementaryCode/DemoResult/Volume_60/seq00194.jpg
- SupplementaryCode/DemoResult/Volume_60/seq00180.jpg
- SupplementaryCode/DemoResult/Volume_60/seq00157.jpg
- SupplementaryCode/DemoResult/Volume_60/seq00143.jpg
- SupplementaryCode/DemoResult/Volume_60/seq00396.jpg
- SupplementaryCode/DemoResult/Volume_60/seq00382.jpg
- SupplementaryCode/DemoResult/Volume_60/seq00369.jpg
- SupplementaryCode/DemoResult/Volume_60/seq00433.jpg
- SupplementaryCode/DemoResult/Volume_60/seq00355.jpg
- SupplementaryCode/DemoResult/Volume_60/seq00341.jpg
- SupplementaryCode/DemoResult/Volume_60/seq00427.jpg
- SupplementaryCode/DemoResult/Volume_60/seq00379.jpg
- SupplementaryCode/DemoResult/Volume_60/seq00423.jpg
- SupplementaryCode/DemoResult/Volume_60/seq00345.jpg
- SupplementaryCode/DemoResult/Volume_60/seq00351.jpg
[truncated: 210 more entries]
