# Supplementary material for: Cells recognize osmotic stress through liquid–liquid phase separation lubricated with poly(ADP-ribose)
Source: Nat Commun. 2021 Mar 1;12:1353. doi: 10.1038/s41467-021-21614-5 (PMC7921423; doi:10.1038/s41467-021-21614-5)
Supplement: Supplementary file 10 — Supplementary Software 1 [file 41467_2021_21614_MOESM10_ESM.zip › SupplementaryCode/SupplementaryCode1.py]

#!/usr/bin/env python3
# -*- coding: utf-8 -*-
"""
Created on Jan 19 23:24 2020
Written by Kazuhiro MORISHITA
Reviewed by Kengo WATANABE
Copyright 2020 Cell Signaling, Grad. Sch. of Pharmaceut. Sci., Univ. of Tokyo
GNU General Public License, version 3.0 (GPL-3.0)
"""
# Simulation with the computational model with obstacles (Fig. 1c)
# > Generate data for Fig. 1d, 1e, S2a, S2b
# > Set NumberOfMMs=0 for the model without obstacles

## Import modules
import numpy as np
import matplotlib.pyplot as plt
from matplotlib.colors import LinearSegmentedColormap
from tqdm import trange
import math
import random
import os

## Initial inputs
size = int(input("size of the cell: "))
NumberOfASK3 = int(input("number of ASK3: "))
NumberOfMMs = int(input("number of macromolecules: "))
reactions = int(input("total number of reactions: "))
onestep = int(input("montecarlo step: "))
criteria = int(input("the smallest size of clusters: "))
dirname = "Volume_{}/".format(size)
os.makedirs(dirname,exist_ok=True)

## Initial settings
NumberOfLattice = size**2
ASK3Label = np.random.choice(list(range(NumberOfLattice)), NumberOfASK3, replace=False)
MMLabel = np.random.choice(list(set(list(range(NumberOfLattice)))-set(ASK3Label)), NumberOfMMs, replace=False)
ASK3Position = [[i//size,i%size] for i in ASK3Label]
MMPosition = [[i//size,i%size] for i in MMLabel]
surrounds = [[-1,-1],[-1,0],[-1,1],[0,-1],[0,1],[1,-1],[1,0],[1,1]]
itercount = 0

## Custom functions
def adjacent(dot, PositionList):
    adjcount = 0
    adj = [[j+k for (j,k) in zip(dot,i)] for i in surrounds]
    for i in adj:
        if i in PositionList:
            adjcount += 1
    return adjcount

def Cluster(l,criteria):
    l = l[:]
    count = 0
    countlist = [0]*(criteria-2)
    for i in l[:]:
        if adjacent(i, l) == 0:
            l.remove(i)
    total = len(l)
    for i in l[:]:
        if i in l:
            memory = [i]
            l.remove(i)
            while(True):
                add = []
                for j in l:
                    for k in memory:
                        if (k[0]-j[0])**2 + (k[1]-j[1])**2 <= 2 and j not in add:
                            add.append(j)
                if len(add) == 0:
                    break
                else:
                    for j in add:
                        l.remove(j)
                        memory.append(j)
            if len(memory) >= criteria:
                count += 1
            for j in range(2,criteria):
                if len(memory) == j:
                    countlist[j-2] += 1
    for i in range(criteria-2):
        total -= (i+2)*countlist[i]
    if count == 0:
        average_size = 0
    else:
        average_size = total/count
    return count, average_size

def generate_cmap(colors):
    values = range(len(colors))
    vmax = np.ceil(np.max(values))
    color_list = []
    for v, c in zip(values, colors):
        color_list.append( ( v/ vmax, c) )
    return LinearSegmentedColormap.from_list('custom_cmap', color_list)

## Main iteration
for i in trange(reactions):
    AllPosition = ASK3Position+MMPosition
    target = random.choice(AllPosition)
    direction = [0,0]
    while(direction == [0,0]):
        directionX = np.random.choice([-1,0,1])
        directionY = np.random.choice([-1,0,1])
        direction = [directionX, directionY]
    destination = [x+y for (x,y) in zip(target,direction)]#Next position
    probability = 0
    #Rejection process
    if destination[0] in list(range(size)) and destination[1] in list(range(size)):
        if target in ASK3Position:#Target = ASK3
            if destination in AllPosition:#Exchange/vibration or reflection
                #k2,k4 = const. in Fig. 1c
                pass
            else:#Diffusion or unbinding
                #Calculate the number of adjacent ASK3
                TargetAdjacent = [[s+t for (s,t) in zip(target,u)] for u in surrounds]
                TargetAdjacentASK3 = [s for s in TargetAdjacent if s in ASK3Position]
                BeforeASK3 = adjacent(target, TargetAdjacentASK3)
                AfterASK3 = adjacent(destination, TargetAdjacentASK3)
                ASK3Lost = BeforeASK3-AfterASK3
                probability = math.exp(-ASK3Lost)#Corresopnding to k3 in Fig. 1c
                if BeforeASK3==0:#Diffusion
                    #Always accepted (k1 = 1 in Fig. 1c)
                    ASK3Position.remove(target)
                    ASK3Position.append(destination)
                else:#Unbinding
                    if np.random.rand() < probability:#Accepted
                        ASK3Position.remove(target)
                        ASK3Position.append(destination)
                    else:#Denied
                        pass
        elif target in MMPosition:#Target = obstacles
            if destination in AllPosition:#Reflection
                #k6, k7 = const. in Fig. 1c
                pass
            else:#Diffusion
                probability = 0.01#Corresopnding to k5 in Fig. 1c
                if np.random.rand() < probability:#Accepted
                    MMPosition.remove(target)
                    MMPosition.append(destination)
                else:#Denied
                    pass
    else:
        pass
    itercount += 1
    #Export .jpg images
    if itercount%onestep == 0:
        if NumberOfMMs == 0:#Model without obstacles
            StartPosition = (122-size)//2
            FigPosition = np.zeros((122, 122))
            for i in ASK3Position:
                FigPosition[i[0]+StartPosition,i[1]+StartPosition] = 1
            Sequence = itercount//onestep
            fig, ax = plt.subplots()
            ax.pcolor(FigPosition, cmap=generate_cmap(['white','crimson']))
            ax.set_aspect('equal')
            filename = dirname + "seq{}.jpg".format(str(Sequence).zfill(5))
            plt.savefig(filename)
            plt.close()
        else:#Model with obstacle
            StartPosition = (122-size)//2
            FigPosition = np.ones((122, 122))
            for i in ASK3Position:
                FigPosition[i[0]+StartPosition,i[1]+StartPosition] = 0.5
            for i in MMPosition:
                FigPosition[i[0]+StartPosition,i[1]+StartPosition] = 0
            Sequence = itercount//onestep
            fig, ax = plt.subplots()
            ax.pcolor(FigPosition, cmap=generate_cmap(['black','crimson','white']))
            ax.set_aspect('equal')
            filename = dirname + "seq{}.jpg".format(str(Sequence).zfill(5))
            plt.savefig(filename)
            plt.close()
    else:
        pass

## Quantificatin and export as text
count, average_size = Cluster(ASK3Position,criteria)
print()
print("-----------result-----------")
print("number of clusters: {}".format(count))
print("average size of clusters: {}".format(average_size))
ResultText = open(dirname+"Result_VOLUME{}.txt".format(size),"w")
ResultText.write("Initial Inputs\n")
ResultText.write("size of the cell: {}\n".format(size))
ResultText.write("number of ASK3: {}\n".format(NumberOfASK3))
ResultText.write("number of macromolecules: {}\n".format(NumberOfMMs))
ResultText.write("total number of reactions: {}\n".format(reactions))
ResultText.write("montecarlo step: {}\n".format(onestep))
ResultText.write("the smallest size of clusters: {}\n\n".format(criteria))
ResultText.write("Results\n")
ResultText.write("number of clusters: {}\naverage size of clusters: {}".format(count,average_size))
ResultText.close()

## Export final position list
ResultPosition = open(dirname+"Result_position.txt","w")
ResultPosition.write("Position list (x,y)\n")
ResultPosition.write("ASK3 position\n")
for i in ASK3Position:
    ResultPosition.write("{},{}\n".format(i[0],i[1]))
ResultPosition.write("obstacle position\n")
for i in MMPosition:
    ResultPosition.write("{},{}\n".format(i[0],i[1]))
ResultPosition.close()
