# Supplementary material for: Cells recognize osmotic stress through liquid–liquid phase separation lubricated with poly(ADP-ribose)
Source: Nat Commun. 2021 Mar 1;12:1353. doi: 10.1038/s41467-021-21614-5 (PMC7921423; doi:10.1038/s41467-021-21614-5)
Supplement: Supplementary file 10 — Supplementary Software 1 [file 41467_2021_21614_MOESM10_ESM.zip › SupplementaryCode/SupplementaryCode2.py]

#!/usr/bin/env python3
# -*- coding: utf-8 -*-
"""
Created on Jan 2 23:59 2020
Written by Kazuhiro MORISHITA
Reviewed by Kengo WATANABE
Copyright 2020 Cell Signaling, Grad. Sch. of Pharmaceut. Sci., Univ. of Tokyo
GNU General Public License, version 3.0 (GPL-3.0)
"""
# Simulation with the computational model with obstacles (Fig. 1c)
# > Generate data for Fig. 2c, 2d

## Import modules
import numpy as np
import pandas as pd
import matplotlib.pyplot as plt
from tqdm import trange
import math
import random
import os

## Initial inputs
size = int(input("size of the cell: "))
sizeR = int(input("cell size after recovery: "))
NumberOfASK3 = int(input("number of ASK3: "))
NumberOfMMs = int(input("number of macromolecules: "))
reactions = int(input("total number of reactions: "))
onestep = int(input("interval of each quantification: "))
criteria = int(input("the smallest size of clusters: "))
reversestep = int(input("number of steps of reverse phase (/reactions): "))
Nplicate = int(input("-plicate:"))

# Report of initial inputs
ResultText = open("Initial inputs for quantification.txt","w")
ResultText.write("Initial Inputs\n")
ResultText.write("size under hyperosmotic stress: {}\n".format(size))
ResultText.write("size under post-hyperosmotic stress: {}\n".format(sizeR))
ResultText.write("number of ASK3: {}\n".format(NumberOfASK3))
ResultText.write("number of macromolecules: {}\n".format(NumberOfMMs))
ResultText.write("total number of reactions: {}\n".format(reactions))
ResultText.write("montecarlo step: {}\n".format(onestep))
ResultText.write("the smallest size of clusters: {}\n".format(criteria))
ResultText.write("reactions of post-hyperosmotic stress/total number of reactions: {}\n".format(reversestep))
ResultText.write("Nplicate: {}\n".format(Nplicate))
ResultText.close()

## Initial settings
Xaxis = reactions*reversestep//onestep
NumberOfLattice = size**2
surrounds = [[-1,-1],[-1,0],[-1,1],[0,-1],[0,1],[1,-1],[1,0],[1,1]]
itercount_list = np.array(list(range(Xaxis)))
matrix = np.zeros((Nplicate, Xaxis))
count_matrix = pd.DataFrame(data = matrix, index = list(range(1,Nplicate+1)), columns = list(range(1,Xaxis+1)), dtype = "int")
average_size_matrix = pd.DataFrame(data = matrix, index = list(range(1,Nplicate+1)), columns = list(range(1,Xaxis+1)), dtype = "float")

## Custom Function
def adjacent(dot, PositionList):
    adjcount = 0
    adj = [[j+k for (j,k) in zip(dot,i)] for i in surrounds]
    for i in adj:
        if i in PositionList:
            adjcount += 1
    return adjcount

def Cluster(l,criteria):
    l = l[:]
    count = 0
    countlist = [0]*(criteria-2)
    for i in l[:]:
        if adjacent(i, l) == 0:
            l.remove(i)
    total = len(l)
    for i in l[:]:
        if i in l:
            memory = [i]
            l.remove(i)
            while(True):
                add = []
                for j in l:
                    for k in memory:
                        if (k[0]-j[0])**2 + (k[1]-j[1])**2 <= 2 and j not in add:
                            add.append(j)
                if len(add) == 0:
                    break
                else:
                    for j in add:
                        l.remove(j)
                        memory.append(j)
            if len(memory) >= criteria:
                count += 1
            for j in range(2,criteria):
                if len(memory) == j:
                    countlist[j-2] += 1
    for i in range(criteria-2):
        total -= (i+2)*countlist[i]
    if count == 0:
        average_size = 0
    else:
        average_size = total/count
    return count, average_size

## --Nplicate
for z in trange(Nplicate):
    dirname = "PositionList_{}/".format(z+1)
    os.makedirs(dirname,exist_ok=True)
    #Hyperosmotic stress
    ASK3Label = np.random.choice(list(range(NumberOfLattice)), NumberOfASK3, replace=False)
    MMLabel = np.random.choice(list(set(list(range(NumberOfLattice)))-set(ASK3Label)), NumberOfMMs, replace=False)
    ASK3Position = [[i//size,i%size] for i in ASK3Label]
    MMPosition = [[i//size,i%size] for i in MMLabel]
    for i in trange(reactions):
        AllPosition = ASK3Position+MMPosition
        target = random.choice(AllPosition)
        direction = [0,0]
        while(direction == [0,0]):
            directionX = np.random.choice([-1,0,1])
            directionY = np.random.choice([-1,0,1])
            direction = [directionX, directionY]
        destination = [x+y for (x,y) in zip(target,direction)]#Next position
        probability = 0
        #Rejection process
        if destination[0] in list(range(size)) and destination[1] in list(range(size)):
            if target in ASK3Position:#Target = ASK3
                if destination in AllPosition:#Exchange/vibration or reflection
                    #k2,k4 = const. in Fig. 1c
                    pass
                else:#Diffusion or unbinding
                    #Calculate the number of adjacent ASK3
                    TargetAdjacent = [[s+t for (s,t) in zip(target,u)] for u in surrounds]
                    TargetAdjacentASK3 = [s for s in TargetAdjacent if s in ASK3Position]
                    BeforeASK3 = adjacent(target, TargetAdjacentASK3)
                    AfterASK3 = adjacent(destination, TargetAdjacentASK3)
                    ASK3Lost = BeforeASK3-AfterASK3
                    probability = math.exp(-ASK3Lost)#Corresopnding to k3 in Fig. 1c
                    if BeforeASK3==0:#Diffusion
                        #Always accepted (k1 = 1 in Fig. 1c)
                        ASK3Position.remove(target)
                        ASK3Position.append(destination)
                    else:#Unbinding
                        if np.random.rand() < probability:#Accepted
                            ASK3Position.remove(target)
                            ASK3Position.append(destination)
                        else:#Denied
                            pass
            elif target in MMPosition:#Target = obstacles
                if destination in AllPosition:#Reflection
                    #k6, k7 = const. in Fig. 1c
                    pass
                else:#Diffusion
                    probability = 0.01#Corresopnding to k5 in Fig. 1c
                    if np.random.rand() < probability:#Accepted
                        MMPosition.remove(target)
                        MMPosition.append(destination)
                    else:#Denied
                        pass
        else:
            pass
    #Revert to isoomotic conditions (Grid expansion)
    itercount = 0
    for i in trange(reactions*reversestep):
        AllPosition = ASK3Position+MMPosition
        target = random.choice(AllPosition)
        direction = [0,0]
        while(direction == [0,0]):
            directionX = np.random.choice([-1,0,1])
            directionY = np.random.choice([-1,0,1])
            direction = [directionX, directionY]
        destination = [x+y for (x,y) in zip(target,direction)]  #next position
        probability = 0
        #Rejection process
        if destination[0] in list(range(size)) and destination[1] in list(range(size)):
            if target in ASK3Position:#Target = ASK3
                if destination in AllPosition:#Exchange/vibration or reflection
                    #k2,k4 = const. in Fig. 1c
                    pass
                else:#Diffusion or unbinding
                    #Calculate the number of adjacent ASK3
                    TargetAdjacent = [[s+t for (s,t) in zip(target,u)] for u in surrounds]
                    TargetAdjacentASK3 = [s for s in TargetAdjacent if s in ASK3Position]
                    BeforeASK3 = adjacent(target, TargetAdjacentASK3)
                    AfterASK3 = adjacent(destination, TargetAdjacentASK3)
                    ASK3Lost = BeforeASK3-AfterASK3
                    probability = math.exp(-ASK3Lost)#Corresopnding to k3 in Fig. 1c
                    if BeforeASK3==0:#Diffusion
                        #Always accepted (k1 = 1 in Fig. 1c)
                        ASK3Position.remove(target)
                        ASK3Position.append(destination)
                    else:#Unbinding
                        if np.random.rand() < probability:#Accepted
                            ASK3Position.remove(target)
                            ASK3Position.append(destination)
                        else:#Denied
                            pass
            elif target in MMPosition:#Target = obstacles
                if destination in AllPosition:#Reflection
                    #k6, k7 = const. in Fig. 1c
                    pass
                else:#Diffusion
                    probability = 0.01#Corresopnding to k5 in Fig. 1c
                    if np.random.rand() < probability:#Accepted
                        MMPosition.remove(target)
                        MMPosition.append(destination)
                    else:#Denied
                        pass
        else:
            pass
        itercount += 1
        #Quantification
        if itercount%onestep == 0:
            NumberOfClusters, AverageSize = Cluster(ASK3Position,criteria)
            count_matrix.loc[z+1,itercount//onestep] = NumberOfClusters
            average_size_matrix.loc[z+1,itercount//onestep] = AverageSize
            #Export position list
            ResultPosition = open(dirname+"Result_position_(T={}).txt".format(itercount//onestep),"w")
            ResultPosition.write("Position list (x,y)\n")
            ResultPosition.write("ASK3 position\n")
            for i in ASK3Position:
                ResultPosition.write("{},{}\n".format(i[0],i[1]))
            ResultPosition.write("obstacle position\n")
            for i in MMPosition:
                ResultPosition.write("{},{}\n".format(i[0],i[1]))
            ResultPosition.close()
        else:
            pass

#Temporary plot for confirmation
count_mean = pd.DataFrame.mean(count_matrix, axis = 0)
size_mean = pd.DataFrame.mean(average_size_matrix, axis = 0)
plt.plot(itercount_list, count_mean, color="k")
plt.show()
plt.plot(itercount_list, size_mean)
plt.show()

#Save each result as csv
count_matrix.to_csv("Result_count.csv")
average_size_matrix.to_csv("Result_size.csv")
