# Supplementary material for: Cells recognize osmotic stress through liquid–liquid phase separation lubricated with poly(ADP-ribose)
Source: Nat Commun. 2021 Mar 1;12:1353. doi: 10.1038/s41467-021-21614-5 (PMC7921423; doi:10.1038/s41467-021-21614-5)
Supplement: Supplementary file 10 — Supplementary Software 1 [file 41467_2021_21614_MOESM10_ESM.zip › SupplementaryCode/README.txt]

# In-silico-ASK3-condensates

"In-silico-ASK3-condensates" simulates a simple computational model for protein diffusion and clustering in a two-dimensional grid space with Python.


## 1. System requirements

* Python 3.6.5
* NumPy 1.14.5
* pandas 0.23.3
* Matplotlib 3.0.2

Tested under macOS Mojave 10.14.6


## 2. Installation guide

Install and set up Python as you like; e.g., you can easily set up with Anaconda distribution (https://www.anaconda.com/products/individual). Typical install time is within 30 minutes.


## 3. Demo

After running SupplementaryCode1.py, enter the following simulating conditions:
* size of the cell: 60
* number of ASK3: 500
* number of macromolecules: 1500
* total number of reactions: 5000000
* montecarlo step: 10000
* the smallest size of clusters: 6
Then, you will obtain the files in "DemoResult" directory within 30 minutes.


## 4. Instructions for use

Run each Python script and enter the simulating conditions.

In SupplementaryCode1.py:
* size of the cell: length of the grid space
* number of ASK3: the number of ASK3 units
* number of macromolecules: the number of obstacle units
* total number of reactions: the total number of steps in the rejection kinetic Monte Carlo (rKMC) method
* montecarlo step: the unit of time in the simulation
* the smallest size of clusters: the defined number of ASK3 units to regard as ASK3 cluster

In SupplementaryCode2.py:
* size of the cell: length of the initial grid space
* size after recovery: length of the grid space after expansion
* number of ASK3: the number of ASK3 units
* number of macromolecules: the number of obstacle units
* total number of reactions: the number of steps in the rKMC method before grid space expansion
* interval of each quantification: the unit of time in the simulation
* the smallest size of clusters: the defined number of ASK3 units to regard as ASK3 cluster
* number of steps of reverse phase (/reactions): the ratio of the number of steps after grid space expansion to the number of steps before grid space expansion
* -plicate: the sample size of independent experiments


## 5. Note

To reproduce the quantitative results in this study, set as the followings. Note that the results would not be completely same due to the difference of random seeds. Also, note that it will takes ~2 days to run SupplementaryCode2.py with the following conditions.
For Fig. S2a and S2b, use SupplementaryCode1.py with:
* size of the cell: 50, 55, 60, 65, 70, 75, 80, 85, 90, 95, 100, 105, 110, 115 or 120
* number of ASK3: 500
* number of macromolecules: 0
* total number of reactions: 1000000
* montecarlo step: 10000
* the smallest size of clusters: 6
For Fig. 1d and 1e, use SupplementaryCode1.py with:
* size of the cell: 50, 55, 60, 65, 70, 75, 80, 85, 90, 95, 100, 105, 110, 115 or 120
* number of ASK3: 500
* number of macromolecules: 1500
* total number of reactions: 5000000
* montecarlo step: 10000
* the smallest size of clusters: 6
For Fig. 2c and 2d, use SupplementaryCode2.py with:
* size of the cell: 55
* size after recovery: 120
* number of ASK3: 500
* number of macromolecules: 1500
* total number of reactions: 5000000
* interval of each quantification: 100000
* the smallest size of clusters: 6
* number of steps of reverse phase (/reactions): 7
* -plicate: 12


## 6. Information

* Author: Kazuhiro MORISHITA
* Editor: Kengo WATANABE
* Copyright: (C) 2020 Cell Signaling, Grad. Sch. of Pharmaceut. Sci., Univ. of Tokyo
* License: GNU General Public License, version 3.0 (GPL-3.0)
