# Supplementary material for: Cells recognize osmotic stress through liquid–liquid phase separation lubricated with poly(ADP-ribose)
Source: Nat Commun. 2021 Mar 1;12:1353. doi: 10.1038/s41467-021-21614-5 (PMC7921423; doi:10.1038/s41467-021-21614-5)
Supplement: Supplementary file 10 — Supplementary Software 1 [file 41467_2021_21614_MOESM10_ESM.zip › SupplementaryCode/DemoResult/Volume_60/Result_VOLUME60.txt]

Initial Inputs
size of the cell: 60
number of ASK3: 500
number of macromolecules: 1500
total number of reactions: 5000000
montecarlo step: 10000
the smallest size of clusters: 6

Results
number of clusters: 20
average size of clusters: 19.45
